# Supplementary material for: Characterization of Congregicoccus parvus gen. nov., sp. nov., a novel slow-growing ultramicrobacterium of the phylum Verrucomicrobiota
Source: PLoS One. 2025 Jun 25;20(6):e0326734. doi: 10.1371/journal.pone.0326734 (PMC12193912; doi:10.1371/journal.pone.0326734)
Supplement: Appendix S2 — (XLSX) [file pone.0326734.s002.xlsx]

## Sheet: Sheet1
	Table S1. List of genomes used in this study to investigate genome-based phylogenetic relationships, rRNA operons, AAI values, and secondary metabolite gene clusters.
	Accession number	Taxon name	Strain/bin name	Class	Family	Isolation source	Genome size	No. of contigs	GC content (%)a	No. of rRNA genesa	No. of rrn operonb	Incubation time (days)	Referemces for incubation time	Average amino acid identity (AAI) value against ASA1T	Biosynthetic gene clusters (BGCs) counts detected by antiSMASH ver 7.0.1c
															NRPS	PKS	RiPP	T3PKS	RRE-containing	T1PKS	Arylpolyene	RiPP-like	NRPS-like, T1PKS	NRPS-like	Lassopeptide	Phosphonate	Betalactone	Ectoine	Terpene	NAGGN
	GCA_036323555.1	Congregicoccus parvus	ASA1T	Opitutia	Alterococcaceae	Garden soil	5821695	1	65.6	3	1	8-14	this study	100	2	0	0	1	0	0	1	0	1	1	0	0	0	0	0	0
	GCA_000019965.1	Opitutus terrae	PB90-1T	Opitutia	Opitutaceae	Rice paddy soil	5957605	1	65.3	3	1	8-14	https://bacdive.dsmz.de/strain/11301	53.75	1	0	0	1	0	1	0	1	0	1	0	0	0	0	0	0
	GCA_007559335.1	Rariglobus hedericola	53C-WASEFT	Opitutia	Opitutaceae	Freshwater ditch	4146955	16	60.6	3	1	3	https://www.microbiologyresearch.org/content/journal/ijsem/10.1099/ijsem.0.003980	52.04	0	0	0	1	0	0	1	0	0	0	0	0	0	0	0	0
	GCA_000171235.2	Geminisphaera colitermitum	TAV2T	Opitutia	Opitutaceae	Termite gut	5671497	225	60.9	3	1	8-14	https://bacdive.dsmz.de/strain/131412	51.24	0	0	0	0	0	0	1	0	0	0	0	0	0	0	0	0
	GCA_002310495.1	Nibricoccus aquaticus	HZ-65T	Opitutia	Opitutaceae	Hyporheic freshwater	4730447	1	62.2	3	1	28	https://www.microbiologyresearch.org/content/journal/ijsem/10.1099/ijsem.0.003198	53.95	0	0	0	0	0	0	1	1	0	0	0	0	0	0	0	0
	GCA_019464535.1	Horticoccus luteus	KSB-15T	Opitutia	Opitutaceae	Orchard soil	4320198	1	64.3	3	1	4-5	https://link.springer.com/article/10.1007/s00284-022-03036-8#Sec9	53.14	0	0	0	1	1	0	1	1	0	0	0	0	1	0	0	0
	GCA_001746835.1	Lacunisphaera limnophila	IG16bT	Opitutia	Opitutaceae	Freshwater lake	4199284	1	66.5	3	1	Not specified	https://www.frontiersin.org/journals/microbiology/articles/10.3389/fmicb.2017.00202/full#h3	53.37	0	0	0	0	0	0	0	1	0	0	0	1	1	0	0	0
	GCA_001580015.1	Cephaloticoccus primus	CAG34T	Opitutia	Opitutaceae	Ant gut	2356970	72	63	3	1	30	https://www.microbiologyresearch.org/content/journal/ijsem/10.1099/ijsem.0.001141	52.89	0	0	0	0	0	0	1	0	0	0	0	0	0	0	0	0
	GCA_001580045.1	Cephaloticoccus capnophilus	CV41T	Opitutia	Opitutaceae	Ant gut	2092503	66	60.5	3	1	30	https://www.microbiologyresearch.org/content/journal/ijsem/10.1099/ijsem.0.001141	53.42	0	0	0	0	0	0	0	0	0	0	0	0	0	0	0	0
	GCA_004118375.1	Oleiharenicola lentus	TWA-58T	Opitutia	Opitutaceae	Irrigation water	4713391	2	65.3	3	1	3	https://www.microbiologyresearch.org/content/journal/ijsem/10.1099/ijsem.0.004191	53.69	0	0	0	0	0	0	0	1	0	0	0	0	0	0	0	0
	GCA_003096195.1	Ereboglobus luteus	Ho45T	Opitutia	Opitutaceae	Cockroach hindgut	4175033	1	59.7	3	1	10	https://www.sciencedirect.com/science/article/abs/pii/S0723202017301753?via%3Dihub	51.09	0	0	0	0	0	0	1	0	0	0	0	1	0	0	0	0
	GCA_014230145.1	Pelagicoccus albus	YM14-201T	Opitutia	Pelagicoccaceae	Sea water	4768689	13	52.3	12	4	30	https://www.microbiologyresearch.org/content/journal/ijsem/10.1099/ijs.0.64970-0	48.38	1	0	0	0	0	0	0	1	0	0	0	0	0	0	0	0
	GCA_014803405.1	Pelagicoccus enzymogenes	NFK12T	Opitutia	Pelagicoccaceae	Marine sediment	6243759	61	56.8	12	4	7	https://www.frontiersin.org/articles/10.3389/fmars.2021.655735/full	49.26	0	0	0	0	0	0	0	0	0	0	1	0	0	0	0	0
	GCA_016595505.1	Pelagicoccus mobilis	02PA-Ca-133T	Opitutia	Pelagicoccaceae	Sea water	7518465	168	53.5	3	1	Not specified	https://www.microbiologyresearch.org/content/journal/ijsem/10.1099/ijs.0.64970-0	47.8	0	0	0	0	1	0	0	0	0	0	1	0	0	0	0	0
	GCA_016595555.1	Cerasicoccus arenae	YM26-026T	Opitutia	Cerasicoccaceae	Marine sediment	4127484	129	52.6	2	1	30	https://www.microbiologyresearch.org/content/journal/ijsem/10.1099/ijs.0.65102-0	46.77	0	0	0	1	0	0	1	0	0	0	0	0	0	0	3	1
	GCA_031296915.1	Cerasicoccus frondis	YM31-114T	Opitutia	Cerasicoccaceae	Seawater	5805120	69	54.6	2	1	30	https://www.jstage.jst.go.jp/article/jgam/56/3/56_3_213/_article	46	1	0	0	1	1	0	1	0	0	1	0	0	1	0	3	1
	GCA_014230085.1	Ruficoccus amylovorans	CC-MHH0563T	Opitutia	Cerasicoccaceae	Fermenter	4506184	64	60.3	3	1	3	https://www.microbiologyresearch.org/content/journal/ijsem/10.1099/ijsem.0.001723	47.14	0	0	0	0	0	0	1	0	0	0	0	0	0	0	2	1
	GCA_000025905.1	Coraliomargarita akajimensis	04OKA010-24T	Opitutia	Coraliomargaritaceae	Sea water	3750771	1	53.6	6	2	Not specified	https://www.microbiologyresearch.org/content/journal/ijsem/10.1099/ijs.0.64755-0	46.78	0	0	0	1	0	0	0	0	0	0	0	0	0	0	0	0
	GCA_027257905.1	Coraliomargarita parva	WMMB3T	Opitutia	Coraliomargaritaceae	Mangrove sediment	4497538	27	56	2	1	14	https://www.frontiersin.org/journals/microbiology/articles/10.3389/fmicb.2023.1202141/full#h3	46.98	0	0	0	0	0	0	1	0	0	0	0	0	0	0	0	0
	GCA_003185655.1	Coraliomargarita sinensis	WN38T	Opitutia	Coraliomargaritaceae	Marine sediment	3569655	36	54.7	3	1	7	https://www.microbiologyresearch.org/content/journal/ijsem/10.1099/ijsem.0.003205	47.05	0	0	0	1	0	0	0	0	0	0	0	0	0	1	0	0
	GCA_014230055.1	Puniceicoccus vermicola	IMCC1545T	Opitutia	Puniceicoccaceae	Marine clamworm	5204456	143	54.7	3	1	14	https://www.microbiologyresearch.org/content/journal/ijsem/10.1099/ijs.0.64616-0	45.38	0	0	0	1	0	1	1	0	0	0	0	0	0	0	1	1
	GCA_010500615.1	Oceanipulchritudo coccoides	CK1056T	Opitutia	Oceanipulchritudinaceae	Coastal sediment	3520043	52	54	3	1	30	https://www.microbiologyresearch.org/content/journal/ijsem/10.1099/ijsem.0.004458?crawler=true	47.06	1	0	0	1	0	0	0	0	0	1	0	0	0	0	0	0
	GCA_000172155.1	Verrucomicrobium spinosum	DSM 4136T	Verrucomicrobiia	Verrucomicrobiaceae	Lake water	8220857	1	60.3	12	4	Not specified	https://www.sciencedirect.com/science/article/pii/S0723202087800103	42.35	0	0	0	2	1	1	0	1	0	0	0	0	0	0	3	0
	a Genome data not available in EzBioCloud Database (https://www.ezbiocloud.net/) were manually annotated using the DFAST pipeline (https://dfast.ddbj.nig.ac.jp/).
	b Draft genomes with only two rRNA genes detected were considered to possess one rrn operon.
	c NRPS, Nonribosomal peptide synthetase; PKS, Polyketide synthases; RiPP, Ribosomally synthesized and post-translationally modified peptide; T3PKS, Type III polyketide synthases; RRE-containing, RiPP recognition element; T1PKS, Type I polyketide synthase; NAGGN, n-acetyl glutaminyl glutamine amide.
